# Supplementary material for: O-GlcNAcylation determines the function of the key O-GalNAc glycosyltransferase C1GalT1 in bladder cancer: O-GlcNAcylation governs pro-tumorigenic role of C1GalT1 in bladder cancer
Source: Acta Biochim Biophys Sin (Shanghai). 2024 Aug 8;56(8):1108–17. doi: 10.3724/abbs.2024129 (PMC11399441; doi:10.3724/abbs.2024129)
Supplement: 23630Supplementary_Table_4 [file 23630Supplementary_Table_4.xlsx]

## Sheet: Sheet1
ID1	Glycan component
A6NFU8	Hex(1)HexNAc(2)(ST)
A4D1B5	Hex(1)HexNAc(1) (ST)
A4D1B5	Hex(1)HexNAc(1) (ST)
A6NLN1	Hex(1)HexNAc(2)(ST)
A8MUD9	Hex(1)HexNAc(2)(ST)
C9J4Z3	Hex(1)HexNAc(1) (ST)
C9JXB8	Hex(1)HexNAc(2)(ST)
D6RG15	Hex(1)HexNAc(1) (ST)
H0YBP5	Hex(1)HexNAc(1) (ST)
H0YMZ1	Hex(1)HexNAc(2)(ST)
M0R117	Hex(1)HexNAc(2)(ST)
O60841	Hex(1)HexNAc(1) (ST)
O75164	Hex(1)HexNAc(1) (ST)
P00338	Hex(1)HexNAc(1) (ST)
P00761	Sialylated T antigen(ST)
P00761	Hex(1)HexNAc(1) (ST)
P01966	Hex(1)HexNAc(2)(ST)
P02070	Sialylated T antigen(ST)
P05386	Sialylated T antigen(ST)
P06576	Sialylated T antigen(ST)
P07195	Hex(1)HexNAc(1) (ST)
P07355	Hex(1)HexNAc(1) (ST)
P08133	Hex(1)HexNAc(1) (ST)
P09211	Hex(1)HexNAc(2)(ST)
P10768	Hex(1)HexNAc(1) (ST)
P11142	Hex(1)HexNAc(1) (ST)
P12236	Sialylated T antigen(ST)
P12763	Hex(1)HexNAc(2)(ST)
P13797	Hex(1)HexNAc(2)(ST)
P15497	Sialylated T antigen(ST)
P17690	Hex(1)HexNAc(2)(ST)
P18206	Hex(1)HexNAc(1) (ST)
P22314	Sialylated T antigen(ST)
P23246	Hex(1)HexNAc(1) (ST)
P26006	Sialylated T antigen(ST)
P28039	Hex(1)HexNAc(1) (ST)
P28845	Hex(1)HexNAc(1) (ST)
P29692	Hex(1)HexNAc(2)(ST)
P30050	Hex(1)HexNAc(2)(ST)
P30101	Hex(1)HexNAc(1) (ST)
P35232	Hex(1)HexNAc(1) (ST)
P42677	Hex(1)HexNAc(1) (ST)
P49321	Hex(1)HexNAc(1) (ST)
P52565	Hex(1)HexNAc(2)(ST)
P55072	Hex(1)HexNAc(2)(ST)
P60709	Hex(1)HexNAc(1) (ST)
P62277	Hex(1)HexNAc(2)(ST)
P62906	Hex(1)HexNAc(1) (ST)
P63104	Hex(1)HexNAc(2)(ST)
Q01082	Hex(1)HexNAc(1) (ST)
Q01082	Hex(1)HexNAc(1) (ST)
Q02221	Sialylated T antigen(ST)
Q05B55	Hex(1)HexNAc(2)(ST)
Q05B55	Hex(1)HexNAc(2)(ST)
Q05BQ5	Hex(1)HexNAc(1) (ST)
Q08211	Hex(1)HexNAc(1) (ST)
Q0IIK2	Hex(1)HexNAc(1) (ST)
Q0VCM5	Hex(1)HexNAc(2)(ST)
Q14247	Hex(1)HexNAc(1) (ST)
Q15042	Hex(1)HexNAc(2)(ST)
Q15149	Hex(1)HexNAc(2)(ST)
Q16363	Sialylated T antigen(ST)
Q16777	Hex(1)HexNAc(1) (ST)
Q16831	Hex(1)HexNAc(1) (ST)
Q1RMK2	Sialylated T antigen(ST)
Q1RMN8	Sialylated T antigen(ST)
Q1RMN8	Hex(1)HexNAc(1) (ST)
Q2KIU3	Sialylated T antigen(ST)
Q2KJ62	Hex(1)HexNAc(2)(ST)
Q2KJF1	Hex(1)HexNAc(2)(ST)
Q2UVX4	Hex(1)HexNAc(2)(ST)
Q3Y5Z3	Sialylated T antigen(ST)
Q3ZBS7	Hex(1)HexNAc(2)(ST)
Q3ZBS7	Sialylated T antigen(ST)
Q5T7C4	Hex(1)HexNAc(1) (ST)
Q76KX8	Hex(1)HexNAc(2)(ST)
Q86T75	Hex(1)HexNAc(1) (ST)
Q8NBS9	Hex(1)HexNAc(2)(ST)
Q8NBS9	Hex(1)HexNAc(2)(ST)
Q8NBS9	Hex(1)HexNAc(2)(ST)
Q8NBS9	Hex(1)HexNAc(2)(ST)
Q8NFJ9	Sialylated T antigen(ST)
Q8NFJ9	Sialylated T antigen(ST)
Q8NFJ9	Sialylated T antigen(ST)
Q8NFJ9	Sialylated T antigen(ST)
Q8NFJ9	Hex(1)HexNAc(1) (ST)
Q8NFJ9	Hex(1)HexNAc(1) (ST)
Q8NFJ9	Hex(1)HexNAc(1) (ST)
Q8NFJ9	Hex(1)HexNAc(1) (ST)
Q8TD26	Hex(1)HexNAc(1) (ST)
Q96AE4	Hex(1)HexNAc(1) (ST)
Q96JB2	Sialylated T antigen(ST)
Q96JM2	Hex(1)HexNAc(1) (ST)
Q96JX3	Hex(1)HexNAc(2)(ST)
Q96K83	Sialylated T antigen(ST)
Q96M02	Hex(1)HexNAc(2)(ST)
Q99832	Hex(1)HexNAc(2)(ST)
Q9BV36	Hex(1)HexNAc(2)(ST)
Q9H582	Hex(1)HexNAc(2)(ST)
Q9H7D0	Hex(1)HexNAc(1) (ST)
Q9HC77	Hex(1)HexNAc(2)(ST)
Q9NQZ6	Hex(1)HexNAc(1) (ST)
Q9P0V3	Sialylated T antigen(ST)
Q9P2B7	Hex(1)HexNAc(2)(ST)
Q9P2P1	Hex(1)HexNAc(1) (ST)
Q9TTE1	Sialylated T antigen(ST)
Q9ULV4	Hex(1)HexNAc(1) (ST)
Q9UQ80	Sialylated T antigen(ST)
Q9UQ80	Hex(1)HexNAc(1) (ST)
Q9Y2I8	Hex(1)HexNAc(2)(ST)
Q9Y2I8	Hex(1)HexNAc(2)(ST)
Q9Y3Z3	Hex(1)HexNAc(1) (ST)
Q9Y3Z3	Hex(1)HexNAc(1) (ST)
Q9Y490	Hex(1)HexNAc(2)(ST)
Q9Y5G0	Sialylated T antigen(ST)
Q9Y696	Hex(1)HexNAc(2)(ST)
Q9Y6V0	Hex(1)HexNAc(1) (ST)
