# Supplementary material for: O-GlcNAcylation determines the function of the key O-GalNAc glycosyltransferase C1GalT1 in bladder cancer: O-GlcNAcylation governs pro-tumorigenic role of C1GalT1 in bladder cancer
Source: Acta Biochim Biophys Sin (Shanghai). 2024 Aug 8;56(8):1108–17. doi: 10.3724/abbs.2024129 (PMC11399441; doi:10.3724/abbs.2024129)
Supplement: 23630Supplementary_Table_3 [file 23630Supplementary_Table_3.xlsx]

## Sheet: Sheet1
Protein IDs	LFQ intensity OSM1_PNA_1_2	LFQ intensity OSM1_PNA_2_2	LFQ intensity OSM1_PNA_3_2	LFQ intensity WT_PNA_1_2	LFQ intensity WT_PNA_2_2	LFQ intensity WT_PNA_3	Fc
H0YBP5	30.622	31.0252	30.5263	27.6552	28.2639	28.2953	2.65301
P34955	27.1705	27.036	27.5116	25.3124	25.8351	24.3483	2.07404
P01024	26.8681	27.3571	25.8838	25.0632	24.9416	24.6417	1.8208
Q3T052	25.0576	25.0324	24.8614	23.2981	23.465	23.0573	1.71034
P07195	23.9896	24.4626	23.9489	22.3807	22.4877	22.6976	1.61171
Q2KJ62	25.4072	25.4005	25.2133	24.1356	23.8497	23.3495	1.56209
Q2KIF2	22.3316	21.9421	22.32	20.9167	20.9959	20.0332	1.54928
Q3SZR3	26.3977	26.3517	25.852	24.6257	24.724	24.6143	1.54578
Q28065	24.2748	24.2097	24.5212	22.8547	22.8047	22.7817	1.52151
P16949	24.8392	24.8445	24.8243	22.8737	23.5763	23.6016	1.48541
Q3SZV7	26.2039	26.4083	26.1767	24.5144	25.1494	24.6963	1.47627
P81644	27.5368	27.4915	27.2925	25.7388	26.3019	25.8555	1.47485
Q9TRI1	23.5987	23.6414	23.2884	22.2264	22.1842	21.7347	1.46108
Q96AE4	27.8643	27.7784	27.7632	26.4107	26.3958	26.2345	1.45499
Q0VCM5	22.921	23.707	23.3724	21.9965	22.1201	21.6359	1.41599
P17690	24.7384	24.8824	24.5612	23.0189	23.474	23.5735	1.37187
Q2KJF1	25.2965	25.4287	25.0652	24.3576	23.7795	23.6016	1.3506
Q05B55	25.9429	25.6323	25.8334	24.6733	24.3684	24.4137	1.31774
Q2UVX4	27.2207	27.3165	27.0669	25.935	25.9519	25.7724	1.31493
P01966	26.9576	26.4319	27.026	25.9085	25.4721	25.0923	1.31418
Q3Y5Z3	22.4571	22.2262	22.4239	21.4153	21.3818	20.4036	1.30216
P06576	23.6089	23.9465	23.5423	22.5323	22.2262	22.442	1.29904
Q1RMK2	28.3023	28.1097	28.2329	27.1311	26.8946	26.7969	1.27411
P00761	30.2703	29.6765	29.7715	28.1284	28.8854	28.9279	1.25881
P12236	23.9532	24.3494	24.3029	22.2634	23.2245	23.4038	1.23798
Q2KIU3	24.6533	25.0665	23.8891	23.2207	23.5641	23.1945	1.20989
Q3ZBS7	25.6677	25.7233	25.5963	24.7352	24.2257	24.4891	1.17908
P05386	24.4757	24.2463	24.1319	23.5796	23.0609	22.7534	1.15333
P22314	28.1086	28.0606	27.9841	27.1743	26.7684	26.8252	1.12852
Q9TTE1	26.1439	25.9175	26.049	24.9474	25.0756	24.7336	1.11794
Q1RMN8	30.1322	29.9166	30.0531	29.2589	28.7341	28.9091	1.06656
P26006	24.2121	24.2299	23.9417	23.0604	22.7815	23.3639	1.05932
P15497	26.8248	26.4706	26.6706	25.9389	25.5003	25.3844	1.0475
P02070	26.6729	26.6585	26.6385	25.7666	25.57	25.6282	1.00174
P12763	25.8441	25.7749	25.6557	25.2901	24.5551	24.5071	0.974096
P02769	31.1896	30.8939	31.0958	30.4213	30.0144	30.0457	0.899291
Q0IIK2	29.3875	28.9622	29.2375	28.6046	28.162	28.1737	0.882301
Q3KUS7	25.2854	25.9295	25.5507	24.4901	25.0536	24.7716	0.81677
P31948	25.7081	25.5438	25.6341	24.8106	24.6645	25.0628	0.782696
C9JXB8	23.6446	23.6268	23.2067	24.0173	24.0211	24.1541	-0.571456
A6NLN1	23.5663	23.9598	23.6487	24.1993	24.394	24.3156	-0.578053
P53618	20.2652	20.5762	20.5957	21.0666	21.1859	20.9524	-0.589226
Q96EK6	25.0235	24.9075	24.8192	25.663	25.3224	25.5728	-0.602647
Q15417	24.4851	24.4791	24.5354	25.3602	24.9337	25.0369	-0.610359
O43707	25.3032	25.3081	25.3845	26.1568	25.8216	25.8945	-0.625735
Q5T7C4	27.2764	27.2079	26.9093	27.598	27.7074	27.9757	-0.629162
F5GY37	22.8851	22.9365	23.1404	23.3736	23.692	23.808	-0.637197
Q14019	24.2261	23.9774	23.6529	24.5369	24.7563	24.4756	-0.637454
P29692	24.0361	23.836	24.1359	24.7648	24.5217	24.6437	-0.640743
H0YA96	24.8648	25.0402	24.7967	25.4171	25.5907	25.6316	-0.645871
P07900	26.2562	25.7	25.7729	26.6547	26.4676	26.5769	-0.656691
Q16777	27.9379	27.9702	27.9228	28.3517	28.7035	28.7612	-0.661875
P39023	24.6684	24.133	24.6176	25.3269	24.9965	25.1006	-0.66835
Q02878	25.0374	25.307	25.1258	25.9146	25.7942	25.8077	-0.682124
Q16658	26.4009	26.1755	26.3768	27.0811	26.9583	26.962	-0.682732
P62258	25.2059	25.0314	24.8443	26.0025	25.5347	25.6235	-0.693033
P29401	22.9603	23.036	23.2743	23.8835	23.4624	24.007	-0.694127
Q9ULV4	21.9088	21.9173	22.1305	22.5178	22.5277	22.995	-0.694619
P11142	27.3683	27.1241	27.3831	28.0684	27.8198	28.0839	-0.698858
P50502	21.4575	21.3424	21.3192	22.3837	21.6488	22.1906	-0.701342
Q32Q12	24.8215	25.0892	25.2379	25.8764	25.6095	25.7988	-0.712021
P00558	24.8782	24.6973	25.086	25.8867	25.4085	25.5243	-0.719364
P68363	26.9193	26.7757	27.0485	27.7044	27.5508	27.6615	-0.724393
P68371	28.313	28.3109	28.3888	29.3046	28.907	29.0471	-0.748688
C9J9K3	24.7007	24.6814	25.0029	25.8769	25.257	25.5392	-0.762691
P62826	25.0398	24.9474	24.9983	25.6143	25.7191	25.9464	-0.764783
Q15149	23.606	23.4532	24.2271	24.7187	24.5631	24.397	-0.797475
M0R117	23.1493	23.4563	23.1547	24.0814	24.0234	24.0651	-0.803183
Q15185	22.4859	22.017	22.2939	23.1459	22.9325	23.1847	-0.822123
P17987	23.0071	22.5603	22.9431	23.9474	23.5455	23.4936	-0.825326
P78371	24.2031	24.4311	24.3086	25.1367	25.2095	25.0733	-0.825604
P14618	26.4867	26.4086	26.6845	27.5502	27.308	27.2461	-0.84153
P07437	25.9909	26.0181	26.2142	27.2661	26.7544	26.7329	-0.84337
Q08J23	21.2139	21.7151	21.8601	22.1329	22.4706	22.7186	-0.844299
P41091	21.1281	20.8378	21.0882	21.8169	22.1495	21.6448	-0.852346
H0YMZ1	23.6303	23.7394	23.1827	24.3957	24.2235	24.5114	-0.859366
O00571	21.4143	21.0669	21.8186	22.2599	22.2672	22.3576	-0.861623
P23528	25.8084	25.3365	25.6964	26.7119	26.3809	26.3554	-0.86897
E5RI99	22.2905	22.3515	22.2707	23.3962	23.078	23.0499	-0.870471
Q9BUF5	26.086	25.7013	26.5725	26.8293	26.9182	27.2575	-0.881765
P08238	26.9791	26.7201	27.0191	28.1383	27.4672	27.808	-0.89836
M0R3F1	21.5596	21.0109	20.9003	22.0104	21.9789	22.1981	-0.905526
P23246	21.8604	21.8886	22.4548	23.3229	22.6565	23.0428	-0.939473
P00338	26.6105	26.8278	27.0319	27.8466	27.6968	27.7484	-0.940522
P23526	23.4376	22.9748	23.5153	24.6567	23.8218	24.2836	-0.944798
P15880	22.1776	22.1323	22.7063	23.6749	23.2028	23.0037	-0.955069
P31939	23.4795	24.0912	24.1318	24.9204	24.7812	24.8851	-0.96139
P33993	21.4698	21.1873	20.9127	21.9953	22.4509	22.1036	-0.99333
Q9Y230	22.4109	22.1144	21.8022	23.1429	22.949	23.2348	-0.99973
A8MUD9	23.0924	22.8573	23.4044	23.9616	23.9638	24.4313	-1.00085
Q15417	24.2814	24.1248	24.3664	25.5833	25.0297	25.1909	-1.01044
P04181	20.7386	20.652	21.0456	21.2966	21.8323	22.3401	-1.01098
V9GYP5	21.147	21.2646	20.8884	21.6589	22.1511	22.5327	-1.01423
O43684	20.9946	20.7293	21.1408	22.0433	21.8435	22.0224	-1.01479
P50991	24.6118	25.0246	24.8431	26.1375	25.6252	25.765	-1.01605
P28074	22.3832	22.2106	22.4711	23.5246	23.2438	23.346	-1.01651
P60709	27.9863	27.6749	28.1116	29.1865	28.6369	29.0097	-1.02008
Q08211	21.2592	21.2024	21.3472	21.7602	22.6835	22.4322	-1.02236
P61247	23.3867	22.5179	22.8779	24.2985	23.7562	23.8434	-1.03853
P08670	28.2601	28.0285	28.2781	29.5632	28.9428	29.1943	-1.04449
P09211	23.8667	23.1958	23.7827	24.7224	24.3481	25.0107	-1.07867
O15371	21.1745	21.2512	20.5928	22.2372	22.354	21.6996	-1.09076
Q00341	21.5654	21.271	20.9038	22.4241	22.3181	22.3226	-1.10823
O00622	21.1085	21.7078	21.2805	22.7685	22.2188	22.4957	-1.12874
P18669	23.7035	23.8007	24.0776	24.9989	24.9807	25.0467	-1.14818
P05388	23.6046	23.7863	24.0217	24.6344	25.5343	24.7015	-1.15257
P62241	23.0128	22.3919	22.9745	24.1913	23.6526	23.9954	-1.15339
P04075	25.418	25.1882	25.6175	26.8345	26.3005	26.5588	-1.15671
Q9BZQ8	20.4191	20.3629	20.476	21.8062	21.7831	21.1483	-1.15986
P49368	22.1321	22.775	22.5606	23.9664	23.515	23.4925	-1.16876
O43776	20.669	21.663	21.2282	22.4801	22.1687	22.4318	-1.17347
P0DP25	23.9301	23.8079	24.0336	25.4965	24.767	25.0439	-1.17858
P50990	23.8886	24.2809	24.3604	25.536	25.1371	25.3928	-1.17867
P04083	25.0623	25.0402	25.1976	26.5571	26.0783	26.2034	-1.17957
Q15181	22.7549	22.4278	23.3255	23.9545	23.7684	24.3345	-1.18304
Q9Y490	22.7962	23.1433	23.1322	24.6882	23.9835	23.9535	-1.18448
U3KQK0	26.8434	26.4272	27.0572	27.9842	27.6843	28.2505	-1.19708
P31153	20.8051	20.5492	20.0034	21.5423	21.6531	21.7672	-1.2016
O60841	20.8441	21.6768	20.7626	22.3882	22.6551	21.8567	-1.20551
Q01469	24.5281	24.5836	24.8314	26.0044	25.7262	25.8922	-1.22656
P07355	27.3639	27.1039	27.3978	28.8558	28.3265	28.3879	-1.23488
P07237	21.7514	22.2833	22.3679	23.4206	23.5566	23.1704	-1.24834
P22234	23.5927	23.8276	24.0982	25.2726	25.203	24.9094	-1.28878
P13010	23.0204	24.0043	23.5037	24.7595	24.5983	25.0719	-1.30043
P50552	20.6436	20.9886	21.4555	22.5599	22.2642	22.1948	-1.31039
P23396	21.2119	21.6667	20.4131	22.4747	22.4419	22.3177	-1.31421
Q14764	22.4343	22.8015	22.1666	23.953	23.5174	23.9406	-1.33618
P05787	21.8239	21.8444	21.1075	22.9959	22.9252	22.9289	-1.35811
P30050	22.2507	21.9556	22.5079	23.5915	23.8934	23.3527	-1.37446
P62249	22.1347	22.0861	20.965	23.1024	22.9971	23.2721	-1.39526
P63313	25.7032	24.9804	25.7856	27.2727	26.5206	26.8629	-1.39565
Q14847	20.3279	21.5926	20.7787	22.589	22.2177	22.1658	-1.42441
Q9UBT2	20.2703	20.5374	20.482	21.8294	21.122	22.6184	-1.42671
U3KPR7	22.1766	21.4395	21.656	23.3414	23.0407	23.177	-1.42896
Q13185	20.6914	20.8086	20.7715	22.6393	21.951	21.9815	-1.43342
Q13547	20.783	22.1342	21.7632	22.8066	22.867	23.331	-1.4414
P63104	23.6055	23.2001	23.9125	25.4997	24.532	25.0359	-1.44986
Q99832	22.5019	22.9592	22.7302	24.5486	23.9341	24.0824	-1.45794
Q92688	21.0325	20.9264	19.9759	22.6686	21.7726	21.9011	-1.46918
P48444	20.4123	20.2202	21.1555	21.6047	22.364	22.2468	-1.47585
O60664	20.9751	20.9837	20.553	22.4283	22.2815	22.3583	-1.51874
Q96AE4	20.8931	21.8002	21.6112	23.3612	22.7448	22.7791	-1.52686
Q14247	21.3363	20.3181	21.3167	22.6697	22.5439	22.377	-1.53987
Q6IQ42	21.0875	21.4659	21.0492	22.3175	22.7999	23.1494	-1.55473
H0Y6E7	20.5186	20.7585	20.817	22.4524	22.2973	22.0237	-1.55974
P07858	22.423	21.8827	22.7447	24.4039	23.5804	23.8432	-1.59233
P84090	20.9371	20.0342	20.7929	22.0095	22.3337	22.2037	-1.59424
P62906	20.8132	20.8173	20.0987	22.6267	22.6255	21.2739	-1.59899
Q9Y696	22.176	23.3469	22.9008	24.8378	24.1688	24.3269	-1.63658
J3QRS3	20.5679	20.5366	20.1026	22.3287	21.8012	21.9884	-1.63704
Q16831	21.1137	21.729	20.3685	22.5207	22.6635	22.9385	-1.63719
P22314	21.6711	20.6431	21.3652	23.3279	22.2323	23.0394	-1.64005
Q03252	20.708	22.0745	21.079	23.0223	22.883	22.8914	-1.64507
B1AK88	22.6211	21.2289	22.0534	23.2257	23.8294	23.7993	-1.65029
P62857	20.4171	21.0726	21.0996	22.8264	22.2537	22.5057	-1.66549
Q13242	20.9122	20.5162	20.2161	22.1555	21.5989	22.8892	-1.66636
P42677	21.0182	21.6151	21.1607	23.1245	22.6428	23.1159	-1.69642
Q09666	21.791	23.4095	23.2113	24.605	24.5867	24.3392	-1.70637
P30101	21.4188	20.8149	21.769	23.829	22.74	22.6976	-1.75461
P55072	22.2143	22.5818	22.5788	24.3515	24.0727	24.2252	-1.75814
J3QR09	21.5337	21.941	22.8955	24.0423	23.5755	24.0623	-1.77004
H0YN26	20.9233	21.9468	20.9576	23.3376	22.8401	22.9732	-1.77437
D6RG15	20.5051	21.6008	20.4931	21.9972	22.6099	23.334	-1.78068
Q15046	21.1574	20.1077	20.3199	22.8012	21.7254	22.5784	-1.84004
O00231	20.8848	21.349	21.8504	23.103	23.499	23.0183	-1.84536
P18206	20.714	21.0631	21.6417	23.586	22.5678	22.8062	-1.84707
Q02750	21.1189	20.9411	21.4397	22.4609	23.1301	23.5728	-1.88803
C9J4Z3	20.3808	21.4212	20.3151	22.8237	22.6437	22.3255	-1.89194
H0YGZ5	21.9519	20.9108	20.8327	23.32	23.0381	23.0817	-1.91477
Q9Y490	20.4224	21.9755	20.9947	23.3246	22.8454	22.9974	-1.92491
P08133	21.0261	21.0319	21.7916	23.7551	22.643	23.2961	-1.94821
I3L0A0	21.5785	21.0596	20.0724	23.1041	22.4404	23.0198	-1.95126
P62851	21.0249	20.8323	20.6322	22.0406	23.2134	23.2053	-1.98996
P31948	22.9033	21.4109	22.6766	24.872	23.7002	24.4207	-2.00072
P49321	20.9648	21.5716	20.4824	23.2275	22.7488	23.0486	-2.00202
P31946	22.4188	21.0579	22.1142	24.4965	23.4713	23.6702	-2.01574
O15144	21.3075	21.3305	20.9689	23.456	23.0509	23.178	-2.02599
O94925	21.5428	20.9525	20.9243	22.6881	23.5001	23.3301	-2.03289
P10768	20.682	21.0016	20.3519	22.7248	22.5734	22.9088	-2.05717
P23921	20.5897	21.0471	21.2793	22.6793	23.2869	23.2552	-2.1018
P61353	20.6254	21.5763	21.1377	23.606	22.7697	23.3156	-2.11735
Q8WVC2	20.8636	22.368	20.7802	23.7294	23.2973	23.4485	-2.15445
O15145	20.7215	21.7207	21.3337	23.3896	23.169	23.6981	-2.16027
P11766	21.3534	20.568	20.2295	23.2912	22.9562	22.4701	-2.18887
P43358	20.901	21.2619	22.95	24.0338	23.7382	23.9216	-2.19359
Q16222	21.9869	21.7016	20.6609	23.6753	23.6246	23.746	-2.23214
P51665	22.5821	20.2779	20.6725	23.5842	23.5167	23.1877	-2.25201
B1AHD1	21.3356	21.8814	20.8365	23.7888	23.5232	23.5647	-2.2744
O75369	21.3583	21.1316	21.6378	23.9766	23.5242	23.458	-2.27705
P61163	21.1097	21.1522	20.9964	23.1669	23.3419	23.7442	-2.33154
E7EX44	20.4872	20.7272	21.3632	23.709	22.7534	23.1465	-2.3438
P13797	21.6092	22.6057	22.3194	24.5444	24.3643	24.7681	-2.38083
P67936	21.798	22.1451	21.8787	25.0542	23.6396	24.3167	-2.39625
Q9HB71	20.4406	21.2876	21.3469	23.6776	23.4246	23.2079	-2.41164
P53396	21.3236	21.8679	21.0933	24.0348	23.7519	23.7894	-2.43039
P56385	20.1694	21.101	19.7348	23.5115	21.5654	23.294	-2.45524
Q96TA1	20.7143	21.3823	20.6906	23.4483	23.234	23.691	-2.52874
Q8NBS9	20.8465	21.3545	21.8158	23.7418	23.8062	24.2367	-2.58925
P35637	20.5584	20.4707	20.6152	23.2671	23.0198	23.2196	-2.62074
P43686	21.1444	20.5069	20.2787	23.4723	23.0629	23.2911	-2.63213
Q99733	20.7836	21.5877	21.7466	24.0215	23.686	24.3631	-2.65089
P60903	20.8913	21.0179	21.2224	23.682	23.3102	24.6642	-2.84156
P62277	20.9872	20.3607	21.4194	23.7708	23.9701	23.6492	-2.87429
H0Y5B4	20.1252	21.7553	19.7918	23.7658	23.4467	23.2183	-2.91946
Q09028	20.3622	21.1819	19.5295	23.6152	23.3202	23.6389	-3.1669
P52565	20.6832	21.2756	21.0411	24.8211	23.9824	24.1564	-3.32
H0YKD8	21.018	20.6483	20.7901	24.9907	24.6928	24.625	-3.95068
P61981	21.8545	21.5816	20.5974	25.7083	25.0842	25.5407	-4.09991
